# Supplementary material for: pvsR: An Open Source Interface to Big Data on the American Political Sphere
Source: PLoS One. 2015 Jul 1;10(7):e0130501. doi: 10.1371/journal.pone.0130501 (PMC4488489; doi:10.1371/journal.pone.0130501)
Supplement: S1 Code — (TXT) [file pone.0130501.s002.txt]

################################################################################
# Supporting Information S1 Code to article:
# "pvsR: An Open Source Interface to Big Data on the American Political Sphere"       
# by Ulrich Matter and Alois Sutzer
#
# Please cite the original article (as well as additional data sources 
# if indicated in the article) when referring to any material in this
# Supporting Information.
################################################################################


#--------------------------------------
# packages
#--------------------------------------

library(ggplot2)
library(gridExtra)
library(reshape)
library(plyr)
library(grid)
library(vcd)
library(effects)
library(xtable)
#library(ROCR)


#--------------------------------------
# scripts/data
#--------------------------------------

# load data for section 3.1 (women in local politics)
load("S3_3.1_gender_counties.RData") 


#--------------------------------------
# Define general themes for this article's plots 
#--------------------------------------


maptheme <- theme(axis.text.x = element_blank(),
      axis.title.x=element_blank(),
      axis.text.y = element_blank(),
      axis.title.y=element_blank(),
      axis.ticks=element_blank(),
      panel.margin=unit(0.2,"cm"),
      plot.margin=unit(c(0,0.2,0,0.2), c("cm","cm","cm","cm")),
      legend.title=element_text(size=11, face="bold"),
      legend.text=element_text(size=11),
      legend.direction="vertical",
      legend.position="right",
      strip.text.x=element_text(size=12, face="bold"),
      strip.background=element_rect(fill="white", colour="darkgrey")
)


#--------------------------
# function definitions
#--------------------------

# extract a legend from a ggplot 
g_legend<-function(a.gplot){ 
  tmp <- ggplot_gtable(ggplot_build(a.gplot)) 
  leg <- which(sapply(tmp$grobs, function(x) x$name) == "guide-box") 
  legend <- tmp$grobs[[leg]] 
  return(legend)}  # from http://stackoverflow.com/questions/12041042/how-to-plot-just-the-legends-in-ggplot2


#----------
#----------
# ANALYSES
#----------
#----------

#-------------------------------
# Section 3.1: women in politics
#-------------------------------

# plot all counties
statemap <- map_data("state") # additional data for stateborders
counties$panel <- "(a) All Counties "
allgender_plot <- ggplot()+
  geom_polygon(data=counties, aes(long,lat, group=group, fill=femaleshare.apr)) +
  scale_fill_continuous(low="#ffffff", high="#c51b8a", limits=c(0,1), name="Share of women\nin local politics")+
  geom_path(data=statemap, mapping=aes(long,lat,group=group),color="black", size=0.1)+
  coord_map()+
  facet_wrap(~panel)+ # as if plotted in real facet_wrap (would not work because of projection, later assemble with grid extra...)
  theme_bw()+
  maptheme +
  theme(legend.key.height = unit(2.5, "cm"))
  

# extract legend
legend <- g_legend(allgender_plot) 
legend <- legend 
# delete legend in main plot
allgender_plot <- allgender_plot + theme(legend.position="none")


# plot NY counties
ny <- counties[counties$region=="new york",]
ny$panel <- "(b) New York Counties "
nygender_plot <- ggplot(data=ny, aes(long,lat, group=group, fill=femaleshare.apr))+
  geom_polygon() +
  scale_fill_continuous(low="#ffffff", high="#c51b8a", limits=c(0,1), name="Share of women")+
  geom_path(data=ny, aes(long,lat,group=group),color="black", size=0.1)+
  coord_map() +
  facet_wrap(~panel)+ # as if plotted in real facet_wrap (would not work because of projection, later assemble with grid extra...)
  #labs(title="Share of women in county legislative offices in NY")+
  theme_bw()+
  maptheme

# delete legend in main plot
nygender_plot <- nygender_plot + theme(legend.position="none")

# plot TX counties
tx <- counties[counties$region=="texas",]
tx$panel <- "(c) Texas Counties "
txgender_plot <- ggplot(data=tx, aes(long,lat, group=group, fill=femaleshare.apr))+
  geom_polygon() +
  scale_fill_continuous(low="#ffffff", high="#c51b8a", limits=c(0,1), name="Share of women")+
  geom_path(data=tx, aes(long,lat,group=group),color="black", size=0.1)+
  coord_map() +
  facet_wrap(~panel)+ # as if plotted in real facet_wrap (would not work because of projection, later assemble with grid extra...)
  #labs(title="Share of women in county legislative offices in NY")+
  theme_bw()+
  maptheme

# delete legend in main plot
txgender_plot <- txgender_plot + theme(legend.position="none")

# assemble the two plots:
nytx <- arrangeGrob(nygender_plot,txgender_plot, widths=c(0.542,0.458), nrow=1)
maps <- arrangeGrob(allgender_plot, nytx , heights=c(1.3,1), nrow=2 )


# add legend and print to local eps file --> for PlosOne submission
postscript("OSI_Figure3.eps", onefile=FALSE, paper="special", width=10, height=9, horizontal=FALSE)
grid.arrange(maps, legend, widths=c(7/8, 1/8), nrow=1, ncol=2)
dev.off()


#------------------------------------
# Section 3.2: religious conservatism
#------------------------------------

ms_plot <- ggplot(data=msdistricts, aes(long,lat,group=group,fill=conindex)) + 
  geom_polygon() +
  scale_fill_brewer(palette="Reds", name="Protestant\nOrthodoxy\nIndex") +
  geom_polygon(data=msdistricts.empty, mapping=aes(long, lat, group=group), fill="darkgrey") +
  geom_path(data= msdistricts, aes(long,lat,group=group),color="black", size=0.1) +
  coord_map() +
  theme_bw()+
  #labs(title="Religious Conservatism in the\nMississippi House of Representatives 2014")+
  maptheme

# print to local eps file --> for PlosOne submission
postscript("OSI_Figure4.eps", onefile=FALSE, paper="special", width=8, height=10, horizontal=FALSE)
print(ms_plot)
dev.off()
