# Supplementary material for: pvsR: An Open Source Interface to Big Data on the American Political Sphere
Source: PLoS One. 2015 Jul 1;10(7):e0130501. doi: 10.1371/journal.pone.0130501 (PMC4488489; doi:10.1371/journal.pone.0130501)
Supplement: S2 Code — (TXT) [file pone.0130501.s003.txt]

################################################################################
# Supporting Information S2 (code) to article:
# "pvsR: An Open Source Interface to Big Data on the American Political Sphere"       
# by Ulrich Matter and Alois Sutzer
#
# REPRODUCTION OF THE REPLICATION SECTION
#
# Please cite the original article (as well as additional data sources 
# if indicated in the article) when referring to any material in this
# Supporting Information.
################################################################################


#------------------------
# 1) Session Preparation
#------------------------

# install.packages("pvsR") # if not installed yet
# install.packages("effects") # if not installed yet
# install.packages("vcd") # if not installed yet

library(pvsR) 
library(effects)
library(vcd)
pvs.key <- "YOUR-PVS-KEY" 


#--------------------------------------
# 2) Query data from Project Vote Smart
#--------------------------------------

# get bills from US Congress in year 2000
bills <- Votes.getBillsByYearState(year=2000, stateId="NA");

# string matching of the term "Liability" in the title column
bills <- bills[grep("Liability", bills$title),] 

# get details of the bill, extract data on bill actions separately
bill <- Votes.getBill(bills$billId, separate="actions") 

# get the actionId related to the passage of the bill
aId <- bill[["actions"]]$actionId[bill[["actions"]]$stage=="Passage"]
votes <- Votes.getBillActionVotes(actionId=aId)  

# remove absentees and delegates:
votes <- votes[votes$action=="Nay" | votes$action=="Yea",] 

# fetch biographical data on all legislators participating in the vote
bio <- CandidateBio.getBio(candidateId=votes$candidateId) #this step might take a minute


#--------------------------------------
# 3) Prepare data for analysis
#--------------------------------------

# combine the biographical data with the votes:
leg_vote <- merge(votes, bio, by="candidateId") 

# code additional variables for statistical analysis:
leg_vote$yes <- 0 
leg_vote$yes[leg_vote$action=="Yea"] <- 1 

leg_vote$attorney <- 0 
leg_vote$attorney[grep("Attorney", leg_vote$candidate.profession)]<-1 
leg_vote$attorney[grep("Lawyer", leg_vote$candidate.profession)]<-1 
leg_vote$attorney <- as.factor(leg_vote$attorney) 

leg_vote$republican <- 0 
leg_vote$republican[leg_vote$officeParties=="Republican"] <- 1
leg_vote$republican <- as.factor(leg_vote$republican) 


#--------------------------------------
# 4) Data analysis
#--------------------------------------


# mosaic plot preparation
tab <- xtabs(~ attorney + yes, data= leg_vote) 
p.tab <- prop.table(tab, 1) 
no <- unname(tab[,1]) 
yes <- unname(tab[,2]) 
tab2 <- t(data.frame("Yes"=yes, "No"=no, row.names=c("Other", "Attorney"))) 
tab2 <- round(tab2[,c("Attorney","Other")],2)
tab2 <- as.table(tab2)
names(dimnames(tab2)) <- c( "Vote", "Professional Background")
tab2 <- t(tab2)

par(mai=c(0.8,1,0.2,0.1))

mosaic(tab2, split_vertical=TRUE, shade=TRUE, gp=shading_max, gp_args=list(h=c(260,44.4), c=c(100,105), l=c(90,74) ), labeling=TRUE, pop=FALSE ) 
labeling_cells(text=tab2)(tab2) 

# prepare data for regression
leg_vote2 <- leg_vote[,c("yes", "attorney", "republican", "candidate.gender")] 
names(leg_vote2) <- c("yes", "Attorney", "Republican", "Gender")

# estimate logit model: 
model1 <- yes~ Attorney 
model2 <- yes~ Attorney + Republican 
model3 <- yes~ Attorney + Republican + Gender 
fits <- lapply(c(model1,model2,model3), FUN=function(model) {summary(glm(model, family=binomial(link="logit"), data=leg_vote2))$coef }) 

BIC  <- sapply(c(model1,model2,model3), FUN=function(model) {BIC(glm(model, family=binomial(link="logit"), data=leg_vote2)) })  
BICs <- c("BIC:", round(BIC,3))  
N <- dim(na.omit(leg_vote2))[1] 
Ns <- c("N:", rep(N, times=3))
# combine estimates and additional info 

# effects plot 
fit3 <- glm(model3, family=binomial(link="logit"), data=leg_vote2) 
plot(allEffects(fit3), cols=3, rows=1,  ylab="P(y = yes | x)") 
