# Supplementary material for: pvsR: An Open Source Interface to Big Data on the American Political Sphere
Source: PLoS One. 2015 Jul 1;10(7):e0130501. doi: 10.1371/journal.pone.0130501 (PMC4488489; doi:10.1371/journal.pone.0130501)
Supplement: S1 Data — (ZIP) [file pone.0130501.s004.zip]

Archive with 1 entries (1 files):
- S3_3.1_gender_counties.RData
